# Supplementary material for: The Transcription Factors AcuK and AcuM Influence Siderophore Biosynthesis of Aspergillus fumigatus
Source: J Fungi (Basel). 2024 Apr 30;10(5):327. doi: 10.3390/jof10050327 (PMC11121910; doi:10.3390/jof10050327)
Supplement: Supplementary file 1 [file jof-10-00327-s001.zip]

Archive with 1 entries (1 files):
- jof-2942589-supplementary.pdf
